# Supplementary material for: Co-inoculation of a Pea Core-Collection with Diverse Rhizobial Strains Shows Competitiveness for Nodulation and Efficiency of Nitrogen Fixation Are Distinct traits in the Interaction
Source: Front Plant Sci. 2018 Jan 10;8:2249. doi: 10.3389/fpls.2017.02249 (PMC5767787; doi:10.3389/fpls.2017.02249)
Supplement: Supplementary file 1 [file Table1.XLSX]

## Sheet: Table S1
Table S1: Description of the pea collection: Passport and structure data. Use in E2 experiment
AccNb	Accession Name / Donor Code	Species/subspecies (a)	Cultivation status (b)	End use (c)	Sowing type (d)	Country of origin	Registration or creation year	Membership probability to D1 (e)	Membership probability to D2 (e)	Membership probability to D3 (e)	DAPC (f)	Membership probability to K1 (g)	Membership probability to K2 (g)	Membership probability to K3 (g)	Membership probability to K4 (g)	Membership probability to K5 (g)	Membership probability to K6 (g)	Membership probability to K7 (g)	Membership probability to K8 (g)	Membership probability to K9 (g)	Membership probability to K10 (g)	Struct (h)	Foliage type (i)	Flower colour (j)	Seed Appearance (k)	Testa Ornementation (l)	Use in E2 experiment (m)	Breeding compagny or donor	Reference
R013	PISUM ABYSSINICUM JI2202	Psa	Lr		Spr	Yemen		1	1.1021e-08	1.19964e-18	D1	1	0	0	0	0	0	0	0	0	0	K01	NL	Pi	Sm	Ab	E2	JIC	Martin-Sanz et al, 2011
R037	ABYSSINICUM VAVILOVANIUM	Psa	Lr	Fd		Ethiopia		1	1.20993e-08	1.48949e-18	D1	1	0	0	0	0	0	0	0	0	0	K01	NL	Pu	Sm	Ab	E2	IPK
R014	PISUM FULVUM JI2473	Pf	Wd		Spr	Israel		1	3.8064e-08	1.55254e-17	D1	1	0	0	0	0	0	0	0	0	0	K01	NL	Or	Sm	Ab	E2	JIC	Martin-Sanz et al, 2011
R015	PISUM FULVUM JI2523	Pf	Wd		Spr	Syria		1	3.00907e-08	7.41839e-18	D1	1	0	0	0	0	0	0	0	0	0	K01	NL	Or	Sm	Ab		JIC	Jing et al, 2007; Martin-Sanz et al, 2011
R075	PISUM ELATIUS JI261	Pse	Semi-Wd/Wd		Spr	Turkey		1	9.11599e-08	3.68339e-17	D1	1	0	0	0	0	0	0	0	0	0	K01	NL	Pu	Sm	Ma	E2	JIC	Lie 1984; Ellis et al, 1998; Baranger et al, 2004; Jing et al, 2007; Martin-Sanz et al, 2011; Borisov et al 2004
R010	PISUM ELATIUS JI1075	Pse	Wd		Spr	Turkey		0.999996	3.71772e-06	1.3215e-14	D1	0.819	0.1809	0	0	0	0	0	0	0	0	K01	NL	Pu	Sm	Sp		JIC	Young et al, 1982; Martin-Sanz et al, 2011
R012	PISUM HUMILE JI1794	Psh	Wd		Spr	Israel		1	5.23744e-07	6.69491e-16	D1	1	0	0	0	0	0	0	0	0	0	K01	NL	Pu	Sm	Ma		JIC	LaRue & Weeden, 1992; Ellis et al, 1998; Weeden et al, 2002; Jing et al, 2007; Martin-Sanz et al, 2011; Borisov et al 2004
R069	PISUM HUMILE JI241	Psh	Semi-Wd/Wd		Spr	Israel		1	6.74521e-11	2.61139e-22	D1	0	1	0	0	0	0	0	0	0	0	K02	NL	Pu	Sm	Ma	E2	JIC	Brewin et al, 1980; Young et al, 1982; Ellis et al, 1998; Baranger et al, 2004; Jing et al, 2007; Martin-Sanz et al, 2011
R029	PI212112	Ps	Lr	Gd		Afghanistan		1	7.29659e-11	2.43736e-22	D1	0	1	0	0	0	0	0	0	0	0	K02	NL	Pu	Sm	Ma	E2	USDA, WA	Lockwood & Ballard, 1960; Young et al, 1982; Kraft et al, 1998
R098	271-134	Ps	Lr			Afghanistan		1	1.99537e-10	1.46415e-21	D1	0	1	0	0	0	0	0	0	0	0	K02	NL	Pu	Sm	Ma	E2	INRA, Versailles
R002	PISUM SATIVUM-AFGHANISTAN JI86	Ps	Lr		Spr	Afghanistan		1	1.37167e-10	9.02438e-22	D1	0	1	0	0	0	0	0	0	0	0	K02	NL	Pu	Sm	Ma		JIC	Young et al, 1982; Jing et al, 2007; Martin-Sanz et al, 2011
R036	NEPAL A	Ps	Lr	Fd		Nepal		1	1.38196e-09	2.55312e-20	D1	0	1	0	0	0	0	0	0	0	0	K02	NL	Pu	Sm	Ma	E2	INRA
R028	SHRAT	Ps	Lr	Gd		India		1	3.32402e-10	3.99996e-21	D1	0	1	0	0	0	0	0	0	0	0	K02	NL	Pu	Sm	Ma-Sp		USDA, WA	Lockwood & Ballard, 1960; Kraft et al, 1998
R005	PISUM SATIVUM-INDIA JI1267	Ps	Lr	Gd	Spr	India		0.999999	1.45698e-06	2.444e-17	D1	0	0.8228	0	0	0.1772	0	0	0	0	0	K02	NL	Pu	Sm	Ma		JIC	Jing et al, 2007; Martin-Sanz et al, 2011
R017	PISUM SPECIOSUM-LIBYA JI2605	Ps	Semi-Wd/Wd		Spr	Libya		0.960157	0.0398427	7.65864e-08	D1	0.1565	0	0.8	0.0335	0	0	0	0	0.01	0	K03	NL	Pi	Sm	Ab		JIC	Jing et al, 2007; Martin-Sanz et al, 2011
R099	PISUM SATIVUM-ETHIOPIA JI281	Ps	Lr		Spr	Ethiopia		0.994916	0.00508403	2.02877e-09	D1	0.2	0	0.8	0	0	0	0	0	0	0	K03	NL	Pu	Sm	Ab	E2	JIC	Ellis et al, 1998; Lu et al, 1996; Baranger et al, 2004; ; Martin-Sanz et al, 2011
R074	WIRAIG JI190	Ps	Lr		Spr	Sudan		0.668839	0.331161	2.7379e-07	D1	0.1374	0	0.8	0.0611	0.0015	0	0	0	0	0	K03	NL	Pu	Sm	Ab		JIC	Baranger et al, 2004
R016	PISUM TRANSCAUCASICUM JI2546	Ps	Wd		Spr	Georgia		0.993617	0.00638331	9.84535e-10	D1	0.1847	0.313	0	0.4576	0	0	0	0	0.0447	0	NA	NL	Pu	Sm	Ma		JIC	Ellis et al, 1998; Jing et al, 2007
R070	PISUM ELATIUS JI1089	Pse	Semi-Wd/Wd		Spr	Turkey		0.998125	0.00187532	2.88976e-10	D1	0.272	0.1546	0.5184	0.049	0	0	0	0	0.006	0	NA	NL	Pu	Sm	Sp		JIC	Ellis et al, 1998; Baranger et al, 2004
R035	AFGHANISTAN ASIATICUM	Ps	Lr	Fd		Afghanistan		0.995721	0.00427934	8.23921e-12	D1	0.002	0.5793	0	0.1467	0.141	0	0	0.131	0	0	NA	NL	Pu	Sm	Sp	E2	INRA
R054	CHINA JI1491	Ps	Lr	Fd	Spr	China		0.999987	1.32724e-05	2.86489e-16	D1	0	0.7391	0	0.0186	0.2205	0	0	0.0219	0	0	NA	NL	Wh	Sm	Ab		JIC	Baranger et al, 2004
R050	K4626	Ps	Lr	Fd	Spr	Lithuania		0.00169603	0.998301	2.9786e-06	D2	0	0	0	1	0	0	0	0	0	0	K04	NL	Pu	Sm	Sp		VIR	Baranger et al, 2004
R063	K4269	Ps	Lr	Dry	Spr	Lithuania		7.03044e-06	0.99999	2.98538e-06	D2	0	0	0	0.8052	0.0096	0.0434	0	0.1418	0	0	K04	NL	Wh	Sm	Ab		VIR	Baranger et al, 2004
R064	K1666	Ps	Lr		Spr	Russia		0.000423929	0.999523	5.30555e-05	D2	0	0	0	1	0	0	0	0	0	0	K04	NL	Wh	Sm	Ab		VIR	Baranger et al, 2004
R066	K4088	Ps	Lr		Spr	Ukraine		4.82398e-05	0.99995	1.8926e-06	D2	0	0	0	0.8585	0.1414	0	0	0	0	0	K04	NL	Wh	Sm	Ab		VIR	Baranger et al, 2004
R060	PISUM SATIVUM-MONGOLIA JI1345	Ps	Lr		Spr	Mongolia		1.4368e-05	0.999978	7.75842e-06	D2	0	0	0	1	0	0	0	0	0	0	K04	NL	Wh	Sm	Ab		JIC	Baranger et al, 2004; Jing et al, 2012
R084	TORSDAG	Ps	Cv	Gd	Spr	Sweden	1925	1.53396e-05	0.999981	3.60025e-06	D2	0	0	0	0.9751	0.0248	0	0	0	0	0	K04	NL	Wh	Sm	Ab		VIR	Virtanen et al, 1937; Wilson & Burton, 1938; Baranger et al, 2004
R024	PI180693	Ps	Cv	Gd		Germany	<1949	0.00019424	0.999746	5.99899e-05	D2	0	0	0	1	0	0	0	0	0	0	K04	NL	Pi	Sm	Ab		USDA, WA	Lockwood & Ballard, 1960; Kraft & Bodge, 1996; Wicker et al, 2003
R043	NFG KRUPP PELUSCHKE	Ps	Cv	Fd	Spr	Germany	1968	0.000620151	0.999318	6.22452e-05	D2	0	0	0	1	0	0	0	0	0	0	K04	NL	Pu	Sm	Sp	E2	DSV	Clark & Spencer-Phillips, 1992
R046	LIVIOLETTA	Ps	Cv	Fd	Spr	Germany	1994	3.57728e-06	0.999988	8.47441e-06	D2	0	0	0.0104	0.8729	0	0.1167	0	0	0	0	K04	NL	Pu	Sm	Sp	E2	DSV	Amey et al, 2008
R030	ENGLISH	Ps	Bl	Fd		Great Britain	<2001	1.92497e-05	0.999969	1.17749e-05	D2	0	0	0	1	0	0	0	0	0	0	K04	NL	Pu	Sm	Ma		INRA, Versailles
R023	PI273279	Ps	Lr	Fd		Peru		1.03577e-05	0.999965	2.41159e-05	D2	0	0	0	1	0	0	0	0	0	0	K04	NL	Pu	Sm	Sp		USDA, WA
R093	CORNE DE BELIER	Ps	Cv	Gd	Spr	France	1818	2.07091e-07	1	2.11766e-08	D2	0	0	0	0	1	0	0	0	0	0	K05	NL	Wh	Sm	Ab		GEVES, France	Vilmorin-Andrieux & Cie, 1883; Fourmont,1956
R091	SERPETTE D'AUVERGNE	Ps	Cv	Gd	Spr	France	1829	4.74236e-08	1	7.72134e-09	D2	0	0	0.2	0	0.8	0	0	0	0	0	K05	NL	Wh	Sm	Ab		INRA, Versailles	Vilmorin-Andrieux & Cie, 1883; Fourmont,1956
R042	MERVEILLE D'ETAMPES	Ps	Cv	Gd	Spr	France	1880	4.90081e-08	1	1.03667e-07	D2	0	0	0.2	0	0.8	0	0	0	0	0	K05	NL	Wh	Sm	Ab		Bonnemain	Vilmorin-Andrieux & Cie, 1883
R087	CLAMART HATIF	Ps	Cv	Gd	Spr	France	<1883	3.10164e-08	1	3.69616e-08	D2	0	0	0.1596	0	0.8404	0	0	0	0	0	K05	NL	Wh	Sm	Ab		INRA, Versailles	Vilmorin-Andrieux & Cie, 1883
R092	CAROUBY DE MAUSSANE	Ps	Cv	Gd	Spr	France	1931	1.13301e-07	1	8.43385e-08	D2	0	0	0	0	1	0	0	0	0	0	K05	NL	Pu	Sm	Sp		Clause	Fourmont, 1956
R047	BINGEFORS	Ps	Bl	Fd		Sweden	<2001	5.68194e-07	0.999999	9.35357e-08	D2	0	0	0	0	0.9758	0	0.0242	0	0	0	K05	NL	Pu	Sm	Ab		INRA, Versailles
R008	PISUM SATIVUM-ZAIRE JI2376	Ps	Semi-Wd/Wd			DR Congo		8.83241e-08	1	3.10627e-08	D2	0	0	0	0	1	0	0	0	0	0	K05	NL	Wh	Sm	Ab		JIC	Jing et al, 2007; Martin-Sanz et al, 2011
R009	PISUM SATIVUM-ZAMBIA JI2383	Ps	Lr			Zambia		3.60001e-07	0.999999	3.92181e-07	D2	0	0	0	0	0.9891	0	0	0	0.0109	0	K05	NL	Wh	Sm	Ab		JIC	Martin-Sanz et al, 2011
R003	PISUM SATIVUM-BOLIVIA JI228	Ps	Semi-Wd/Wd		Spr	Bolivia		7.14887e-07	0.999999	1.379e-07	D2	0	0	0	0.0512	0.9488	0	0	0	0	0	K05	NL	Pu	Sm	Sp		JIC	Jing et al, 2007
R033	CUZCO 1	Ps	Lr	Gd		Peru		1.35407e-07	0.999999	6.25587e-07	D2	0	0	0	0.0749	0.925	0	0	0	0	0	K05	NL	Wh	Sm	Ab		Lenoble
R062	COSTA RICA JI975	Ps	Lr	Gd	Spr	Costa Rica		8.69768e-09	0.999999	6.34697e-07	D2	0	0	0.0804	0	0.8308	0.0888	0	0	0	0	K05	NL	Wh	Sm	Ab		JIC	Baranger et al, 2004; Jing et al, 2007; Martin-Sanz et al, 2011
R040	TELEPHONE A RAMES	Ps	Cv	Gd	Spr	Great Britain	1878	5.43742e-10	1	5.10104e-09	D2	0	0	0	0	0	1	0	0	0	0	K06	NL	Wh	Wr	Ab		Carter	Fourmont, 1956
R044	PETIT PROVENCAL	Ps	Cv	Gd	Spr	Great Britain	1918	3.46878e-10	1	6.41787e-08	D2	0	0	0.0489	0	0	0.951	0	0	0	0	K06	NL	Wh	Sm	Ab		Sharpe	Fourmont, 1956
R026	DARK SKIN PERFECTION	Ps	Cv	Gd	Spr	Great Britain	1960	1.84079e-09	1	1.48392e-07	D2	0	0	0	0	0	1	0	0	0	0	K06	NL	Wh	Wr	Ab		Unilever Ld	Hagedorn & Gritton, 1973; Cousin, 1997; Kraft & Bodge, 2001
R100	PUGET	Ps	Cv	Gd	Spr	Great Britain	1967	8.52048e-10	1	1.04114e-07	D2	0	0	0	0	0	1	0	0	0	0	K06	NL	Wh	Wr	Ab		Brotherton	Hussey & Gunn, 1984; Pilet-Nayel et al, 2002
R006	PESOL	Ps	Lr		Spr	Spain		2.36527e-09	1	6.20624e-09	D2	0	0	0	0	0	1	0	0	0	0	K06	NL	Wh	Wr	Ab		JIC
R032	KIRIN 40	Ps	Bl	Gd	Spr	China	<2001	3.14417e-09	1	1.24972e-07	D2	0	0	0	0	0	1	0	0	0	0	K06	NL	Wh	Wr	Ab		INRA, Versailles
R048	MULTIRESISTANT	Ps	Bl	Gd	Spr	UnitedStates	<2001	1.0233e-08	1	3.74405e-08	D2	0	0	0	0	0	1	0	0	0	0	K06	NL	Wh	Wr	Ab		INRA, Versailles
R025	552	Ps	Bl	Gd	Spr	United States	<1992	7.52264e-07	0.999999	1.61876e-08	D2	0	0.0967	0	0	0	0.9033	0	0	0	0	K06	NL	Wh	Wr	Ab		Gritton, Univ. Wis	Wicker et al, 2003
R011	PISUM ELATIUS JI1703	Pse	Wd		Spr			2.32053e-06	0.999983	1.49047e-05	D2	0	0	0	0	0	0	1	0	0	0	K07	NL	Pi	Wr	Ma		JIC	Jing et al, 2007; Martin-Sanz et al, 2011
R053	CERISE-ce,CR	Ps	Gm	Gd	Spr	Netherlands	1951	6.13034e-05	0.999919	1.95293e-05	D2	0	0	0	0	0	0	1	0	0	0	K07	NL	Pi	Sm	Ma		Wellensiek	Wellensiek, 1951; Baranger et al, 2004
R001	KOROZA	Ps	Cv	Gd	Spr	Netherlands	1955	1.65711e-07	0.999977	2.30761e-05	D2	0	0	0	0	0	0	1	0	0	0	K07	NL	Pu	Wr	Ma	E2	Cebecco	Bos & Van de Want , 1962
R077	TERESE	Ps	Cv	Dry	Spr	Denmark	1988	1.45019e-09	0.999998	1.67e-06	D2	0	0	0.0447	0	0	0	0	0.9553	0	0	K08	af	Wh	Sm	Ab		Pajgergfonden	Baranger et al, 2004
R065	K8290/NORD	Ps	Cv	Dry	Spr	Russia	1998	1.609e-10	0.999999	1.02313e-06	D2	0	0	0	0	0	0	0	1	0	0	K08	af	Wh	Sm	Ab		VIR	Baranger et al, 2004
R078	BACCARA	Ps	Cv	Dry	Spr	France	1991	5.30306e-11	0.999998	2.36204e-06	D2	0	0	0	0	0	0	0	1	0	0	K08	af	Wh	Sm	Ab		Florimond-Desprez	Cousin, 1997; Baranger et al, 2004; Martin-Sanz et al, 2011
R097	AUSTIN	Ps	Cv	Dry	Spr	France	1998	1.17471e-10	0.999999	1.51811e-06	D2	0	0	0	0	0	0	0	1	0	0	K08	af	Wh	Sm	Ab	E2	Nickerson	Bourion et al, 2007
R102	KAYANNE	Ps	Cv	Dry	Spr	France	2008	6.37064e-11	0.999998	2.29453e-06	D2	0	0	0	0	0	0	0	1	0	0	K08	af	Wh	Sm	Ab		Momont
R103	ASTRONAUTE	Ps	Cv	Dry	Spr	France	2012	3.13668e-11	0.999998	1.91018e-06	D2	0	0	0	0	0	0	0	1	0	0	K08	af	Wh	Sm	Ab		Serasem
R038	CAPSICUM	Pse	Lr	Fd		Azerbaidjan		1.37627e-06	0.714338	0.28566	D2	0.093	0.0685	0.0064	0.1438	0.145	0.0446	0	0.0386	0.3962	0.064	NA	NL	Pu	Sm	Ma	E2	VIR
R068	YANGWAN	Ps	Lr	Gd	Spr	China		0.000813294	0.999187	1.65569e-09	D2	0	0.1712	0	0.072	0.7567	0	0	0	0	0	NA	NL	Wh	Sm	Ab		CAAS	Baranger et al, 2004
R059	PISUM SATIVUM-ETHIOPIA JI1594	Ps	Lr	Gd	Spr	Ethiopia		9.56083e-06	0.99999	1.35615e-07	D2	0	0.1182	0.053	0.0761	0.7526	0	0	0	0	0	NA	NL	Pu	Sm	Sp		JIC	Baranger et al, 2004
R096	L1073	Ps	Bl	Gd		Sweden	<1960	2.5185e-05	0.999974	9.81878e-07	D2	0	0.0759	0.0488	0.2203	0.2269	0.0269	0.4012	0	0	0	NA	NL	Pu	Sm	Ma		Lamprecht	Veitenheimer & Gritton, 1992; Lewis & Gritton, 2002
R088	MICHAUX DE PARIS	Ps	Cv	Gd	Spr	Netherlands	1660	1.16051e-06	0.999998	3.9572e-07	D2	0	0	0.1324	0.3378	0.5298	0	0	0	0	0	NA	NL	Wh	Sm	Ab		Michaux	Vilmorin-Andrieux & Cie, 1883; Fourmont,1956
R086	DU CHEMIN LONG	Ps	Cv	Gd	Spr	France	1905	6.62975e-09	1	9.20361e-08	D2	0	0	0.2	0.0215	0.475	0.2465	0	0.0569	0	0	NA	NL	Wh	Sm	Ab		Tézier	Fourmont, 1956; Baranger at al, 2004
R089	CHAMPION D'ANGLETERRE	Ps	Cv	Gd	Spr	Great Britain	1853	2.33246e-07	0.999999	4.05313e-07	D2	0	0	0.0812	0.4226	0.2251	0.1632	0	0.108	0	0	NA	NL	Wh	Wr	Ab		Fairbeard	Vilmorin-Andrieux & Cie, 1883; Fourmont,1956
R090	PLEIN LE PANIER	Ps	Cv	Gd	Spr	Great Britain	1870	6.47958e-10	1	1.18383e-07	D2	0	0	0.0381	0	0.0582	0.776	0	0.1277	0	0	NA	NL	Wh	Sm	Ab		Laxton	Fourmont, 1956
R041	FIN DE LA BIEVRE	Ps	Cv	Gd	Spr	France	<1952	1.54327e-08	1	9.74973e-08	D2	0	0	0.2	0	0.6638	0.1361	0	0	0	0	NA	NL	Wh	Sm	Ab		Vilmorin	Fourmont, 1956
R004	ALASKA	Ps	Cv	Gd	Spr	United States	1884	3.25292e-09	1	2.72378e-08	D2	0	0	0.2	0	0.4736	0.3264	0	0	0	0	NA	NL	Wh	Sm	Ab		Sharpe	Wilson & Burton, 1938; Murray & Swensen, 1991; Jing et al, 2007; Martin-Sanz et al, 2011
R055	SOMMETTE	Ps	Cv	Gd	Spr	Netherlands	1972	3.0984e-10	0.999998	2.36949e-06	D2	0	0	0.2	0	0.4255	0.2574	0	0.0948	0	0.0223	NA	NL	Wh	Sm	Ab		Sluis & Groot	Baranger et al, 2004
R045	DESIREE	Ps	Cv	Fd	Spr	Netherlands	<1990	7.87725e-08	1	9.26132e-08	D2	0	0	0.0451	0	0.5557	0	0.3825	0.0167	0	0	NA	NL	Pu	Sm	Ab	E2	Naktuinbouw
R034	HAITI COLORE	Ps	Lr	Fd		Haiti		8.44615e-07	0.999997	1.80596e-06	D2	0	0	0	0.3279	0.6591	0	0	0	0.013	0	NA	NL	Pu	Sm	Sp		INRA, Versailles
R058	ZP126	Ps	Lr	Gd	Spr	Spain		8.22171e-07	0.999989	1.01288e-05	D2	0	0	0	0.4324	0.5008	0	0	0.0288	0.0379	0	NA	NL	Wh	Sm	Ab		Univ. Valladolid	Baranger et al, 2004
R057	ZP141	Ps	Lr	Gd	Spr	Spain		1.26107e-06	0.999963	3.55886e-05	D2	0	0	0	0.5256	0.4071	0	0	0.0086	0.0587	0	NA	NL	Wh	Sm	Ab		Univ. Valladolid	Baranger et al, 2004
R031	IREGI SARGA	Ps	Cv	Fd	Spr	Hungary	1963	2.04125e-09	1	1.48327e-07	D2	0	0	0.1057	0	0.2899	0.3813	0.1096	0.1135	0	0	NA	NL	Wh	Sm	Ab	E2	VIR	Mandy, 1974
R018	AURALIA	Ps	Cv	Gd	Spr	Germany	1974	3.92022e-08	1	6.17089e-08	D2	0	0	0.0862	0.0901	0.1634	0.6551	0	0.0052	0	0	NA	NL	Wh	Sm	Ab		SAALESAATEN
R051	CAMEOR	Ps	Cv	Gd	Spr	France	1973	1.00493e-09	1	3.08893e-10	D2	0	0	0.1697	0	0.3094	0.4827	0	0.0382	0	0	NA	NL	Wh	Sm	Ab	E2	Seminor	Baranger et al, 2004
R027	90-2131	Ps	Bl	Gd	Spr	United States	1990	4.50887e-07	0.999996	3.0222e-06	D2	0	0	0	0.5985	0	0.4014	0	0	0	0	NA	NL	Wh	Sm	Ab		Kraft, USDA	Kraft, 1992; Wicker et al, 2003
R094	90-2079	Ps	Bl	Gd	Spr	United States	1990	1.85982e-08	1	4.06073e-08	D2	0	0	0	0	0	0.7582	0	0.2418	0	0	NA	af	Wh	Sm	Ab		Kraft, USDA	Kraft, 1992; Pilet-Nayel et al, 2002
R052	BALLET	Ps	Cv	Dry	Spr	Great Britain	1988	1.01285e-09	0.999985	1.51284e-05	D2	0	0	0	0	0	0.0933	0.4575	0.4491	0	0	NA	af	Wh	Sm	Ab		Nickerson	Baranger et al, 2004; Martin-Sanz et al, 2011
R056	MESSIRE	Ps	Cv	Dry	Spr	France	1989	3.48638e-10	0.99999	9.92327e-06	D2	0	0	0	0	0	0.0237	0.4279	0.38	0	0.1684	NA	NL	Wh	Sm	Ab		Serasem	Baranger et al, 2004; Martin-Sanz et al, 2011
R049	AMINO	Ps	Cv	Dry	Spr	France	1977	9.54576e-09	1	4.82963e-07	D2	0	0	0.0954	0	0.3281	0	0	0.5765	0	0	NA	NL	Wh	Sm	Ab		Blondeau	Cousin, 1997; Baranger et al, 2004
R039	HATIVER	Ps	Cv	Gd	Win	Netherlands	1975	3.04002e-12	0.81767	0.18233	D2	0	0	0.0759	0	0.1874	0.1697	0	0	0.0554	0.5116	NA	NL	Wh	Sm	Ab		Sluis & Groot	Eteve et al, 1979; Buysse et al, 1983; Cousin, 1997
R079	CHEYENNE	Ps	Cv	Dry	Win	France	1998	9.83847e-12	0.66767	0.33233	D2	0	0	0	0	0	0.0428	0.2157	0.3321	0.1104	0.2989	NA	af	Wh	Sm	Ab		GAE	Baranger et al, 2004; Martin-Sanz et al, 2011
R072	CHAMPAGNE	Ps	Lr	Fd	Win	France		1.1187e-21	4.81967e-11	1	D3	0	0	0	0	0	0	0	0	1	0	K09	NL	Pu	Sm	Sp		INRA, Versailles	Cousin, 1976; Lejeune-Henaut et al, 1999; Baranger et al, 2004
R019	COTE D'OR	Ps	Lr	Fd	Win	France		4.31512e-21	9.05765e-11	1	D3	0	0	0	0	0	0	0	0	1	0	K09	NL	Pu	Sm	Sp		INRA, Versailles	Cousin, 1976
R073	DP	Ps	Gm	Fd	Win	France	<2001	5.74673e-22	1.93444e-11	1	D3	0	0	0	0	0	0	0	0	1	0	K09	NL	Pu	Sm	Sp		INRA, Versailles	Baranger et al, 2004
R081	HOLLY11	Ps	Lr	Fd	Win	Hungary		2.52842e-17	3.0638e-08	1	D3	0	0	0	0	0	0	0	0	1	0	K09	NL	Pu	Sm	Sp		INRA, Versailles	Baranger et al, 2004
R085	WINTERBERGER	Ps	Lr	Fd	Win	Germany		1.09229e-20	1.39937e-10	1	D3	0	0	0	0	0	0	0	0	1	0	K09	NL	Pu	Sm	Sp		INRA, Versailles	Lejeune-Henaut et al, 1999; Baranger et al, 2004
R076	MELROSE	Ps	Cv	Fd	Win	United States	1977	2.20164e-21	2.47475e-11	1	D3	0	0	0	0	0	0	0	0	1	0	K09	NL	Pu	Sm	Sp		Univ. Idaho	Auld et al, 1978; Murray & Swensen, 1991; Baranger et al, 2004
R080	GLACIER	Ps	Cv	Dry	Win	United States	1983	4.17037e-18	7.22567e-08	1	D3	0	0	0	0	0	0	0	0	1	0	K09	NL	Pu	Wr	Sp		Univ. Idaho	Auld et al, 1983; Baranger et al, 2004
R007	PISUM SATIVUM-MEXICO JI1844	Ps	Lr		Spr	Mexico		1.15751e-15	4.11994e-07	1	D3	0	0	0	0	0	0	0	0	1	0	K09	NL	Pu	Sm	Sp		JIC	Jing et al, 2007; Martin-Sanz et al, 2011
R095	FRISSON	Ps	Cv	Dry	Win	France	1979	7.98756e-16	0.00851652	0.991483	D3	0	0	0	0	0	0	0	0	0	1	K10	NL	Wh	Sm	Ab		INRA	Eteve et al, 1979; Cousin, 1997; Lejeune-Henaut et al, 1999. Baranger et al, 2004
R083	KAZAR	Ps	Cv	Dry	Win	France	1988	1.63797e-19	1.97381e-06	0.999998	D3	0	0	0	0	0	0	0	0	0	1	K10	NL	Wh	Sm	Ab		Clause	Baranger et al, 2004
R020	MISTRAL	Ps	Cv	Dry	Win	France	1991	3.16194e-18	2.78205e-05	0.999972	D3	0	0	0	0	0	0	0	0	0	1	K10	NL	Wh	Sm	Ab		Serasem	Cousin, 1997
R071	CE101=FP	Ps	Bl	Dry	Win	France	<2001	2.13189e-15	0.0246796	0.97532	D3	0	0	0	0	0	0	0	0	0	1	K10	NL	Wh	Sm	Ab		INRA, Versailles	Baranger et al, 2004
R101	ISARD	Ps	Cv	Dry	Win	France	2005	8.1572e-18	0.000227412	0.999773	D3	0	0	0	0	0	0	0	0	0	1	K10	af	Wh	Sm	Ab		Agriobtention	Martin-Sanz et al, 2011
R104	TIL336/11	Ps	Bl	Dry	Win	France	<2012	3.10945e-17	0.000376162	0.999624	D3	0	0	0	0	0	0	0	0	0	1	K10	af	Wh	Sm	Ab		INRA, Mons
R082	KARNOBAT	Ps	Cv	Dry	Win	Bulgaria	<2001	7.30872e-12	0.000700044	0.9993	D3	0	0	0	0.2965	0.0728	0	0	0	0.6307	0	NA	NL	Pu	Sm	Sp		INRA, Mons	Baranger et al, 2004
R022	WNC Z61Z SPP ARVENSE Z009	Ps	Lr	Fd	Win			8.9136e-15	0.000306869	0.999693	D3	0	0	0	0	0.0215	0.3278	0	0	0.6507	0	NA	NL	Wh	Sm	Ab		INRA, Mons
R021	WNC 23Z SPP ARVENSE 1809	Ps	Lr	Fd	Win			1.51532e-11	0.0318343	0.968166	D3	0	0	0.0741	0	0.1473	0.2295	0	0	0.5491	0	NA	NL	Wh	Sm	Ab		INRA, Mons
R061	PISUM SATIVUM-ETHIOPIA JI1431	Ps	Lr		Spr	Ethiopia		6.88385e-10	0.106678	0.893322	D3	0	0	0.0275	0.0683	0.2971	0	0	0.0701	0.5371	0	NA	NL	Pu	Sm	Ma		JIC	Baranger et al, 2004
R067	PISUM SATIVUM-HIBERNICUM JI1846	Ps	Cv	Gd	Spr	Egypt	<1961	8.74621e-07	0.492106	0.507893	D3	0	0	0	0.5617	0	0	0	0	0.4383	0	NA	NL	Pu	Sm	Sp		JIC	Ellis et al, 1998; Baranger et al, 2004
(a) Pf: Pisum fulvum, Psa: Pisum sativum subsp. abyssinicum, Ps: Pisum sativum, Pse: Pisum sativum subsp. elatius, Psh: Pisum sativum subsp. humile;
(b) Bl: Breeding line, Cv: Cultivar, Gmp: germplasm, Ld: landrace, Semi-Wd: Semi-wild accession, Wd: wild accession;
(c) Fd: fodder pea, Gd: garden pea, Dry: Dry pea;
(d) Sp: Spring sown, Win: Winter sown;
(e) Membership probality to D1, D2 or D3 group according to the DAPC structure analysis;
(f) Assignment to D1, D2 or D3 group according to membership probability higher than 0.65;
(g) Membership probabilty to each of the 10 clusters according to the fastSTRUCTURE analysis;
(h) Assignment to a cluster according to membership probability higher than 0.80; NA: Non assignment;
(i) af: afila leaves, NL: Normal leaves;
(j) Or: Orange, Pi: pink, Pu: purple, Wh: white;
(k) Sm: Smooth, Wr: Wrinkled;
(l) Ab: Absent, Ma: Marbling, Ma-Sp: Marbling and Spots, Sp: Spots;
(m) E2: Use in the E2 experiment
