# Supplementary material for: Co-inoculation of a Pea Core-Collection with Diverse Rhizobial Strains Shows Competitiveness for Nodulation and Efficiency of Nitrogen Fixation Are Distinct traits in the Interaction
Source: Front Plant Sci. 2018 Jan 10;8:2249. doi: 10.3389/fpls.2017.02249 (PMC5767787; doi:10.3389/fpls.2017.02249)
Supplement: Supplementary file 2 [file Table2.XLSX]

## Sheet: Table S2
Table S2: Description and identification of the Rlv strains
A: List of the Rlv strains
Strain name	Strain code	Culture conditions	Species	Origin	Reference
TOM		YM, 28°C (1)	Rhizobium leguminosarum sv. viciae	Turkey	Winarno R and Lie T.A., 1979
3841		YM St500, 28°C (2)	Rhizobium leguminosarum sv. viciae	United Kingdom	Brewin et al., 1980
P1NP2H	SA	YM, 28°C (1)	Rhizobium leguminosarum sv. viciae	France	Laguerre et al., 2003
P1NP2K	SD	YM, 28°C (1)	Rhizobium leguminosarum sv. viciae	France	Laguerre et al., 2003
SL16	SE	YM, 28°C (1)	Rhizobium leguminosarum sv. viciae	Algeria	Riah et al., 2014
TOM-rif	SF	YM, Rif300, 28°C (2)	Rhizobium leguminosarum sv. viciae	Spontaneous RifR mutant derived from TOM	Laguerre & Heulin-Gotty, this study
3841-sp2	SK	YM, St300 Sp300, 28°C (2)	Rhizobium leguminosarum sv. viciae	Spontaneous SpR mutant derived from 3841	Laguerre & Heulin-Gotty, this study
(1) these strains are not streptomycin, rifampicin or spectinomycin resistant
(2) these strains are streptomycin, rifampicin or spectinomycin resistant
YM: Yeast-extract Mannitol; St500: streptomycin at 500 µg/ml; Rif300: rifampicin at 300 µg/ml; Sp300: spectinomycin at 300 µg/ml
B: Oligonucleotide primers used to identify the specific strains
Name		Sequence	Targeted sequence	Targeted strain
nodjfw	forward	TTGGAACGTATGCATTCGGTCC	IGS nodD-nodF	SA
noddfw	forward	ATTGGAAACTACGCATTCGCTGT	IGS nodD-nodF	SD
nodugfw	forward	ACAGCCCCAGTAATTAGATCCAT	IGS nodD-nodF	SE
NBF12	reverse universal	GGATCRAAAGCATCCRCASTATGG	nod box of nodA	all
Each primer concentration was 400nM. Each cycle consisted of 30 sec denaturation at 95°C , 30 sec annealing at 59°C and 30 sec extension at 72°C
