# Supplementary material for: Co-inoculation of a Pea Core-Collection with Diverse Rhizobial Strains Shows Competitiveness for Nodulation and Efficiency of Nitrogen Fixation Are Distinct traits in the Interaction
Source: Front Plant Sci. 2018 Jan 10;8:2249. doi: 10.3389/fpls.2017.02249 (PMC5767787; doi:10.3389/fpls.2017.02249)
Supplement: Supplementary file 3 [file Table3.XLSX]

## Sheet: Table S3
Table S3: Composition of the nutrient solutions
A: Main components of the nutrient solution (0.625 mM N) used in the E1 experiment
Element	mM
K2HPO4	0.8
MgSO4 + 7H2O	1
K2SO4	0.6219
CaCl2	2.266
NaCl	0.200479
KNO3	0.14067
Ca(NO3)2 + 4H2O	0.210938
NH4NO3	0.031
B: Main components of the nutrient solution (0 mM N) used in the E2 experiment
Element	mM
K2HPO4	0.8
MgSO4 + 7H2O	1
K2SO4	0.7
CaCl2	2.5
NaCl	0.200479
C: Oligo-elements added in the two nutrient solutions used in the E1 & E2 experiments
Element	mM
H3Bo3	0.0323468
MnSO4 + 1H2O	0.0106509
ZnSO4 + 7H2O	0.000765111
H24N6O24Mo7 + 4 H2O	0.00125061
CuSO4 + 5H2O	0.00032041
Co(NO3)3	traces
Fe-Na-EDTA	0.0562789
