# Supplementary material for: Co-inoculation of a Pea Core-Collection with Diverse Rhizobial Strains Shows Competitiveness for Nodulation and Efficiency of Nitrogen Fixation Are Distinct traits in the Interaction
Source: Front Plant Sci. 2018 Jan 10;8:2249. doi: 10.3389/fpls.2017.02249 (PMC5767787; doi:10.3389/fpls.2017.02249)
Supplement: Supplementary file 4 [file Table4.XLSX]

## Sheet: Table S4
Table S4: Summary statistics of the ANOVA analyses performed on the phenotypic data collected in the E1 experiment
							Genoype effect		Block effect
Phenotypic variable	Nb of accessions	Nb of observations	Mean	Min	Max	Adjusted R²	Pr(>F)		Pr(>F)
Nodule dry matter (mg per plant)	104	312	57.15	1	146.1	0.77	< 2.2e-16	***	0.001713	**
Nodule number per plant	104	312	155.2	3	520	0.66	< 2.2e-16	***	< 2.2e-16	***
Shoot dry matter (mg per plant)	104	624	958	148.4	2226.3	0.84	< 2.2e-16	***	< 2.2e-16	***
Significance p-value codes: 0< ‘***’ <0.001≤ ‘**’ <0.01≤‘*’ <0.01≤ ‘.’ <0.01≤ ‘ns’ <1
