# Supplementary material for: Co-inoculation of a Pea Core-Collection with Diverse Rhizobial Strains Shows Competitiveness for Nodulation and Efficiency of Nitrogen Fixation Are Distinct traits in the Interaction
Source: Front Plant Sci. 2018 Jan 10;8:2249. doi: 10.3389/fpls.2017.02249 (PMC5767787; doi:10.3389/fpls.2017.02249)
Supplement: Supplementary file 5 [file Table5.XLSX]

## Sheet: Table S5
Table S5: Summary statistics of the ANCOVA analyses of the relationship between shoot and nodule dry matter in E1
			Nodule dry matter effect		Categorical variable effect		Interaction effect				Nodule number effect		Categorical variable effect		Interaction effect
Phenotypic variable	Nb of observations	Adjusted R²	Pr(>F)		Pr(>F)		Pr(>F)			Adjusted R²	Pr(>F)		Pr(>F)		Pr(>F)
Shoot dry matter	104	0.7604	< 2.2E-16	***						0.4657	9.027e-16	***
Categorical variable
Status	104	0.754	<2E-16	***	0.5235	ns	0.7126	ns		0.4804	1.203e-15	***	0.1162	ns	0.6846	ns
Registration	49	0.8361	<2E-16	***	0.01359	*	0.88843	ns		0.6131	5.315e-10	***	0.006331	**	0.438451	ns
Sowing type	66	0.8224	<2E-16	***	0.0003588	***	0.290874	ns		0.5083	2.125e-11	***	0.1617	ns	0.2004	ns
DAPC group	104	0.8039	<2E-16	***	0.0001979	***	0.0211411	*		0.4731	9.206e-16	***	0.1611	ns	0.4307	ns
fastSTRUCTURE cluster	54	0.8675	<2E-16	***	0.000198	***	0.828375	ns		0.7975	<2E-16	***	5.551e-08	***	0.07213	.
Origin	104	0.8107	<2E-16	***	0.249297	ns	0.001497	**		0.6031	<2E-16	***	0.001311	**	0.078203	.
Use	72	0.7529	<2E-16	***	0.01884	*	0.14405	ns		0.4815	5.741e-12	***	0.01256	*	0.19967	ns
Significance p-value codes: 0< ‘***’ <0.001≤ ‘**’ <0.01≤‘*’ <0.01≤ ‘.’ <0.01≤ ‘ns’ <1
