# Supplementary material for: Co-inoculation of a Pea Core-Collection with Diverse Rhizobial Strains Shows Competitiveness for Nodulation and Efficiency of Nitrogen Fixation Are Distinct traits in the Interaction
Source: Front Plant Sci. 2018 Jan 10;8:2249. doi: 10.3389/fpls.2017.02249 (PMC5767787; doi:10.3389/fpls.2017.02249)
Supplement: Supplementary file 6 [file Table6.XLSX]

## Sheet: Table S6
Table S6: Median, Mean, Min and Max values of relative frequencies of the five Rlv strains within the DAPC or cluster groups
		Number of accessions	SA				SD				SE				SF				SK
			Median	Mean	Min	Max	Median	Mean	Min	Max	Median	Mean	Min	Max	Median	Mean	Min	Max	Median	Mean	Min	Max
Pea collection		104	0.7302	0.6746	0.0147	0.9531	0.1212	0.13785	0	0.551	0	0.01103	0	0.1563	0	0.04876	0	0.9706	0.0938	0.1278	0	0.6212
DAPC group	D1	21	0.3768	0.4813	0.0147	0.95	0.0769	0.1183	0	0.551	0	0.0176	0	0.1563	0.0152	0.2198	0	0.9706	0.0794	0.163	0	0.6212
	D2	63	0.7407	0.724	0.3478	0.9531	0.1207	0.1427	0	0.4	0	0.008179	0	0.0889	0	0.006441	0	0.4058	0.1061	0.1187	0	0.4
	D3	19	0.7414	0.7244	0.433	0.8966	0.1429	0.14337	0	0.3036	0	0.0132	0	0.0794	0	0	0	0	0.0943	0.119	0.0159	0.3299
fastSTRUCTURE cluster	K01	7	0.3061	0.2826	0.0217	0.4918	0.0526	0.1413	0.0152	0.551	0	0.0136	0	0.0952	0.102	0.2252	0	0.7609	0.3272	0.3374	0.0408	0.6212
	K02	7	0.3438	0.3929	0.0147	0.8254	0.1563	0.1336	0	0.3103	0	0.02463	0	0.1563	0.0169	0.3473	0	0.9706	0.0794	0.10164	0.0147	0.3438
	K03	3	0.9231	0.929	0.9138	0.95	0	0.02563	0	0.0769	0	0.005733	0	0.0172	0	0	0	0	0.05	0.03967	0	0.069
	K04	11	0.7778	0.7575	0.5588	0.8772	0.1364	0.13691	0.0145	0.2727	0	0.002973	0	0.0175	0	0	0	0	0.0909	0.1026	0.0175	0.225
	K05	11	0.7302	0.7085	0.4	0.9286	0.1471	0.16469	0	0.32	0	0.01266	0	0.0476	0	0	0	0	0.082	0.11412	0.0172	0.25
	K06	8	0.7407	0.7461	0.58	0.8871	0.1607	0.173	0.037	0.38	0.0147	0.01313	0	0.0426	0	0	0	0	0.0638	0.06774	0.0161	0.1176
	K07	3	0.6222	0.624	0.4878	0.7619	0.2063	0.2337	0.1778	0.3171	0	0.02963	0	0.0889	0	0	0	0	0.1111	0.1126	0.0317	0.1951
	K08	6	0.7284	0.721	0.6	0.8621	0.1003	0.1049	0	0.2	0	0	0	0	0	0	0	0	0.1671	0.1741	0.0172	0.4
	K09	8	0.7873	0.7625	0.5938	0.8966	0.13225	0.14203	0	0.3036	0	0.01799	0	0.0667	0	0	0	0	0.06585	0.07752	0.0308	0.1719
	K10	6	0.7246	0.7022	0.433	0.8947	0.11325	0.12395	0.0175	0.2268	0	0.004583	0	0.0172	0	0	0	0	0.1535	0.1692	0.0877	0.3299
