# Supplementary material for: Co-inoculation of a Pea Core-Collection with Diverse Rhizobial Strains Shows Competitiveness for Nodulation and Efficiency of Nitrogen Fixation Are Distinct traits in the Interaction
Source: Front Plant Sci. 2018 Jan 10;8:2249. doi: 10.3389/fpls.2017.02249 (PMC5767787; doi:10.3389/fpls.2017.02249)
Supplement: Supplementary file 7 [file Table7.XLSX]

## Sheet: Table S7
Table S7: Summary statistics of the ANOVA analyses performed on the phenotypic data collected in the E2 experiment
							Pea effect		Rlv effect		Pea x Rlv effect
Phenotypic variable	Nb of accessions	Nb of observations	Mean	Min	Max	Adjusted R²	Pr(>F)		Pr(>F)		Pr(>F)
Shoot dry matter (mg per plant)	18	689	1588.7	19.8	6302	0.8897	< 2.2e-16	***	< 2.2e-16	***	< 2.2e-16	***
Nodule number per plant	18	179	172	0	589	0.9311	< 2.2e-16	***	< 2.2e-16	***	< 2.2e-16	***
Significance p-value codes: 0< ‘***’ <0.001≤ ‘**’ <0.01≤‘*’ <0.01≤ ‘.’ <0.01≤ ‘ns’ <1
