# Supplementary material for: Co-inoculation of a Pea Core-Collection with Diverse Rhizobial Strains Shows Competitiveness for Nodulation and Efficiency of Nitrogen Fixation Are Distinct traits in the Interaction
Source: Front Plant Sci. 2018 Jan 10;8:2249. doi: 10.3389/fpls.2017.02249 (PMC5767787; doi:10.3389/fpls.2017.02249)
Supplement: Supplementary file 8 [file Table8.XLSX]

## Sheet: Table S8
Table S8: Summary statistics of the linear regression analyses performed for the five strains between nodulation index evaluated in E2 and competitiveness evaluated in E1
Rlv strain	Number of accessions	Adjusted R²	Pr(>F)
SA	18	0	0.4486	ns
SD	18	0	0.9231	ns
SE	18	0	0.2705	ns
SF	18	0.79	5.512e-07	***
SK	18	0	0.3811	ns
Significance p-value codes: 0< ‘***’ <0.001≤ ‘**’ <0.01≤‘*’ <0.01≤ ‘.’ <0.01≤ ‘ns’ <1
