# Supplementary material for: Co-inoculation of a Pea Core-Collection with Diverse Rhizobial Strains Shows Competitiveness for Nodulation and Efficiency of Nitrogen Fixation Are Distinct traits in the Interaction
Source: Front Plant Sci. 2018 Jan 10;8:2249. doi: 10.3389/fpls.2017.02249 (PMC5767787; doi:10.3389/fpls.2017.02249)
Supplement: Supplementary file 9 [file Table9.XLSX]

## Sheet: Table S9
Table S9: Summary statistics of the linear regression analyses performed for the five strains between shoot dry matter index evaluated in E2 and competitiveness evaluated in E1
Rlv strain	Number of accessions	Adjusted R²	Pr(>F)
SA	18	0.4124	0.002418	**
SD	18	0	0.3428	ns
SE	18	0	0.963	ns
SF	18	0.4699	0.001014	**
SK	18	0	0.9795	ns
Significance p-value codes: 0< ‘***’ <0.001≤ ‘**’ <0.01≤‘*’ <0.01≤ ‘.’ <0.01≤ ‘ns’ <1
